# Supplementary material for: OsNUDX23 regulates early seed germination by modulating ROS balance and starch metabolism in rice
Source: Front Plant Sci. 2025 Jun 13;16:1581800. doi: 10.3389/fpls.2025.1581800 (PMC12202601; doi:10.3389/fpls.2025.1581800)
Supplement: Supplementary file 2 [file SupplementaryFile2.xlsx]

## Sheet: Sheet1
Supplementary Table S1. The primer pairs used in this study
Primer name	Sequence (5’–3’)	Purpose
OsActin-F	AGGAAGGCTGGAAGAGGACC	qRT-PCR
OsActin-R	CGGGAAATTGTGAGGGACAT
OsUBI-F	CAAGATGATCTGCCGCAAATGC
OsUBI-R	TTTAACCAGTCCATGAACCCG
OsNUDX23-F	TTGCAGAAGAAAGATCGAACCAG
OsNUDX23-R	TATCTCTACATCTGCACAAGCTT
LOC_Os01g22352-F	AGGGCAAGTGTGGTTGGTTGATG
LOC_Os01g22352-R	TGCATCGTTCATGGCAGAGTCAC
LOC_Os05g04380-F	TGGCACTGGCCACTTCAATTATG
LOC_Os05g04380-R	AGCAATGACAGTAGGGCTTGCTC
OsRbohA-F	ATGGAGGAAGAGGAGGATG
OsRbohA-R	GTCTTGAGGTAATCGTCATAAG
OsRbohG-F	CAACAGCAAGTAGCAACAA
OsRbohG-R	CAGCAACCTCATTCATCAC
OsRAmy1C-F	GCATCTTCTACGACCATTTC
OsRAmy1C-R	GTCAGCCTCCATGATACG
OsBGLU19-F	CTGCGTGTGGTCATTCAT
OsBGLU19-R	GCTGCCTTGTCAGTTCTT
Crispr-Cas9-F	AAAGACCGAGGTGCAGACAG	Mutant identification
Crispr-Cas9-R	CGATCCGTGTCTCGTACAGG
Crispr-gOsNUDX23-F1	TTTCTCCGTGTCGACCCCA
Crispr-gOsNUDX23-R1	AAGGCCATAAGCTGGTTCGAT
Crispr-gOsNUDX23-F2	TCAGGCCGACCATAGTTTTCT
Crispr-gOsNUDX23-R2	TGCACAGAAGAACTCCGAAGG
OsNUDX23-GUS-F	GACCTGCAGGCATGCAAGCTTTGCACGTCGGATGGCTG	Promoter-GUS construction
OsNUDX23-GUS-R	TTACCCTCAGATCTACCATGGGGCGATGGTGGATTTTAGTA
OsNUDX23-GST-F	GTATTTTCAGGGATCCATGCTCCTCGTCAGATCCCA	pGEX
OsNUDX23-GST-R	TGGTGGTGGTGCTCGAGCACAGCCAAGTGGTTGTCAA
POsnudx23-F	CTTCCGGTAATGGCTCCAG	Promoter
POsnudx23-R	GGCGATGGTGGATTTTAGTA
GFP-OsNUDX23-F	TCGAATTCTGCAGTCGACATGCTCCTCGTCAGATCCCA	p35S: GFP vector
GFP-OsNUDX23-R	AGATCCGGTGGATCCCACAGCCAAGTGGTTGTCAA
OsNUDX23-F	ATGCTCCTCGTCAGATCCCA	CDS
OsNUDX23-R	CACAGCCAAGTGGTTGTCAA
